# Supplementary material for: Research analytics on the applications of flexible formwork gob-side entry retention technology in medium-thickness coal seams with large inclination angles
Source: PLoS One. 2025 May 12;20(5):e0323337. doi: 10.1371/journal.pone.0323337 (PMC12068642; doi:10.1371/journal.pone.0323337)
Supplement: S1 Data — (ZIP) [file pone.0323337.s001.zip]

Archive with 35 entries (34 files):
- Raw data/Fig.13d.tif
- Raw data/流程.pdf
- Raw data/柔模支护施工工艺.pdf
- Raw data/工作面布置图.pdf
- Raw data/Fig.17b.tif
- Raw data/Fig.17a.tif
- Raw data/Fig.15b.tif
- Raw data/Fig.15a.tif
- Raw data/Fig.14b.tif
- Raw data/
- Raw data/Fig.11a.tif
- Raw data/Fig.11b.tif
- Raw data/Fig.12a.tif
- Raw data/Fig.12b.tif
- Raw data/Fig.13a.tif
- Raw data/Fig.13b.tif
- Raw data/Fig.13c.tif
- Raw data/Fig.13f.tif
- Raw data/Fig.13e.tif
- Raw data/Fig.14a.tif
- 12h抗压强度.opju
- 14d抗压强度.opju
- 1d抗压强度.opju
- 3d抗压强度.opju
- 5d抗压强度.opju
- 7d抗压强度.opju
- 8h抗压强度.opju
- C30柔模组混凝土.opju
- C30柔组混凝土.opju
- 加强支护和设计.dwg
- 工作面布置图.dwg
- 普通机理.opju
- 柔模机理.opju
- 柱状图.dwg
- 流程.dwg
